# Supplementary material for: Discovery of the High-Affinity Aptamer for Candidalysin Using a Dual-Mode Colorimetric–SERS Platform
Source: Biosensors (Basel). 2026 Jan 2;16(1):35. doi: 10.3390/bios16010035 (PMC12838935; doi:10.3390/bios16010035)
Supplement: Supplementary file 1 [file biosensors-16-00035-s001.zip]

Archive with 1 entries (1 files):
- biosensors-3995312-supplementary.pdf
